# Supplementary material for: Effect of Gd3+, La3+, Lu3+ Co-Doping on the Morphology and Luminescent Properties of NaYF4:Sm3+ Phosphors
Source: Materials (Basel). 2023 Mar 7;16(6):2157. doi: 10.3390/ma16062157 (PMC10058261; doi:10.3390/ma16062157)
Supplement: Supplementary file 1 [file materials-16-02157-s001.zip]

Archive with 1 entries (1 files):
- materials-2245672-supplementary.pdf
